# Supplementary material for: Cross-reactive carbohydrate determinant interference in cellulose-based IgE allergy tests utilizing recombinant allergen components
Source: PLoS One. 2020 Apr 23;15(4):e0231344. doi: 10.1371/journal.pone.0231344 (PMC7179882; doi:10.1371/journal.pone.0231344)
Supplement: S1 Data — (XLSX) [file pone.0231344.s002.xlsx]

## Sheet: Table 1
PGC kU/L All Samples		PGC kU/L Positive Samples				PGC kU/L Peanut Only Samples		PGC kU/L Peanut Only Positive Samples					PGC kU/L Silver Birch Only Samples		PGC kU/L Silver Birch Only Positive Samples					PGC kU/L Timothy Grass Only Samples		PGC kU/L Timothy Grass Only Positive Samples					PGC kU/L Multisensitized Samples		PGC kU/L Multisensitized Positive Samples
Sample ID	n=204	n=72	Average kU/L	4.46276		Sample ID	n=52	Sample ID	n=24	Average kU/L	2.79062		Sample ID	n=42	Sample ID	n=8	Average kU/L	9.76229		Sample ID	n=30	Sample ID	n=5	Average kU/L	6.604		Sample ID	n=80	Sample ID	n=35	Average kU/L	4.09216
1	0.01	0.35	Confidence Value	2.21		2	0.01	133	0.35	Confidence Value	1.33		1	0.01	137	0.378333	Confidence Value	6.79		3	0.01	145	0.54	Confidence Value	3.64		9	0.01	136	0.375	Confidence Value	1.88
2	0.01	0.35	95% CI Lower	2.25276		4	0.01	134	0.35	95% CI Lower	1.46062		8	0.01	140	0.48	95% CI Lower	2.97229		5	0.01	158	0.85	95% CI Lower	2.964		10	0.01	139	0.47	95% CI Lower	2.21216
3	0.01	0.35	95% CI Upper	6.67276		7	0.01	135	0.35	95% CI Upper	4.12063		15	0.01	155	0.68	95% CI Upper	16.5523		6	0.01	186	4.89	95% CI Upper	10.244		12	0.01	141	0.49	95% CI Upper	5.97216
4	0.01	0.375	% of Samples	0.352941		11	0.01	138	0.4	% of Samples	0.461538		22	0.01	162	0.94	% of Samples	0.190476		14	0.01	190	5.45	% of Samples	0.166667		13	0.01	142	0.514	% of Samples	0.4375
5	0.01	0.378333				16	0.01	144	0.54				25	0.02	170	1.59				18	0.01	202	21.29				17	0.01	143	0.53
6	0.01	0.4				21	0.01	151	0.65				28	0.02	175	2.13				19	0.01						23	0.01	146	0.55
7	0.01	0.47				29	0.02	154	0.67				37	0.02	177	2.2				20	0.01						24	0.01	147	0.568333
8	0.01	0.48				30	0.02	157	0.73				38	0.02	204	69.7				26	0.02						27	0.02	148	0.622
9	0.01	0.49				31	0.02	159	0.85				48	0.03						39	0.02						32	0.02	149	0.622
10	0.01	0.514				33	0.02	160	0.85				49	0.03						40	0.02						35	0.02	150	0.64
11	0.01	0.53				34	0.02	161	0.89				52	0.03						41	0.02						46	0.02	152	0.66
12	0.01	0.54				36	0.02	163	0.98				57	0.04						42	0.02						47	0.0275	153	0.668
13	0.01	0.54				45	0.02	165	1.36				58	0.04						43	0.02						51	0.03	156	0.69
14	0.01	0.55				55	0.03	166	1.36				59	0.04						44	0.02						54	0.03	164	1.235
15	0.01	0.568333				61	0.04	174	2.1				62	0.04						50	0.03						56	0.035	167	1.37
16	0.01	0.622				65	0.05	176	2.15				66	0.05						53	0.03						60	0.04	168	1.505
17	0.01	0.622				70	0.05	181	2.485				67	0.05						63	0.04						64	0.0425	169	1.5675
18	0.01	0.64				72	0.05	184	3.8				68	0.05						85	0.06						71	0.05	171	1.744
19	0.01	0.65				74	0.05	187	4.97				69	0.05						90	0.07						73	0.05	172	1.75
20	0.01	0.66				75	0.05	188	5.03				76	0.05						97	0.11						78	0.05	173	1.94
21	0.01	0.668				77	0.05	189	5.05				79	0.05						109	0.13						80	0.06	178	2.3
22	0.01	0.67				82	0.06	191	5.93				87	0.07						112	0.14						81	0.06	179	2.33
23	0.01	0.68				84	0.06	197	9.34				88	0.07						116	0.17						83	0.06	180	2.35
24	0.01	0.69				95	0.09	201	15.79				89	0.07						124	0.25						86	0.06	182	2.95
25	0.02	0.73				98	0.11						93	0.08						126	0.26						91	0.07	183	3.616
26	0.02	0.85				105	0.12						96	0.1						145	0.54						92	0.07	185	3.98
27	0.02	0.85				113	0.15						102	0.12						158	0.85						94	0.08	192	6.49
28	0.02	0.85				128	0.28						103	0.12						186	4.89						99	0.11	193	6.83714
29	0.02	0.89				133	0.35						106	0.13						190	5.45						100	0.11	194	7.77333
30	0.02	0.94				134	0.35						117	0.18						202	21.29						101	0.11	195	7.81
31	0.02	0.98				135	0.35						120	0.22													104	0.12	196	7.88333
32	0.02	1.235				138	0.4						125	0.26													107	0.13	198	10.11
33	0.02	1.36				144	0.54						127	0.28													108	0.13	199	10.99
34	0.02	1.36				151	0.65						129	0.28													110	0.14	200	12.78
35	0.02	1.37				154	0.67						137	0.378333													111	0.14	203	36.515
36	0.02	1.505				157	0.73						140	0.48													114	0.16
37	0.02	1.5675				159	0.85						155	0.68													115	0.17
38	0.02	1.59				160	0.85						162	0.94													118	0.19
39	0.02	1.744				161	0.89						170	1.59													119	0.19
40	0.02	1.75				163	0.98						175	2.13													121	0.22
41	0.02	1.94				165	1.36						177	2.2													122	0.23
42	0.02	2.1				166	1.36						204	69.7													123	0.23
43	0.02	2.13				174	2.1																				130	0.31
44	0.02	2.15				176	2.15																				131	0.31
45	0.02	2.2				181	2.485																				132	0.34
46	0.02	2.3				184	3.8																				136	0.375
47	0.0275	2.33				187	4.97																				139	0.47
48	0.03	2.35				188	5.03																				141	0.49
49	0.03	2.485				189	5.05																				142	0.514
50	0.03	2.95				191	5.93																				143	0.53
51	0.03	3.616				197	9.34																				146	0.55
52	0.03	3.8				201	15.79																				147	0.568333
53	0.03	3.98																									148	0.622
54	0.03	4.89																									149	0.622
55	0.03	4.97																									150	0.64
56	0.035	5.03																									152	0.66
57	0.04	5.05																									153	0.668
58	0.04	5.45																									156	0.69
59	0.04	5.93																									164	1.235
60	0.04	6.49																									167	1.37
61	0.04	6.83714																									168	1.505
62	0.04	7.77333																									169	1.5675
63	0.04	7.81																									171	1.744
64	0.0425	7.88333																									172	1.75
65	0.05	9.34																									173	1.94
66	0.05	10.11																									178	2.3
67	0.05	10.99																									179	2.33
68	0.05	12.78																									180	2.35
69	0.05	15.79																									182	2.95
70	0.05	21.29																									183	3.616
71	0.05	36.515																									185	3.98
72	0.05	69.7																									192	6.49
73	0.05																										193	6.83714
74	0.05																										194	7.77333
75	0.05																										195	7.81
76	0.05																										196	7.88333
77	0.05																										198	10.11
78	0.05																										199	10.99
79	0.05																										200	12.78
80	0.06																										203	36.515
81	0.06
82	0.06
83	0.06
84	0.06
85	0.06
86	0.06
87	0.07
88	0.07
89	0.07
90	0.07
91	0.07
92	0.07
93	0.08
94	0.08
95	0.09
96	0.1
97	0.11
98	0.11
99	0.11
100	0.11
101	0.11
102	0.12
103	0.12
104	0.12
105	0.12
106	0.13
107	0.13
108	0.13
109	0.13
110	0.14
111	0.14
112	0.14
113	0.15
114	0.16
115	0.17
116	0.17
117	0.18
118	0.19
119	0.19
120	0.22
121	0.22
122	0.23
123	0.23
124	0.25
125	0.26
126	0.26
127	0.28
128	0.28
129	0.28
130	0.31
131	0.31
132	0.34
133	0.35
134	0.35
135	0.35
136	0.375
137	0.378333
138	0.4
139	0.47
140	0.48
141	0.49
142	0.514
143	0.53
144	0.54
145	0.54
146	0.55
147	0.568333
148	0.622
149	0.622
150	0.64
151	0.65
152	0.66
153	0.668
154	0.67
155	0.68
156	0.69
157	0.73
158	0.85
159	0.85
160	0.85
161	0.89
162	0.94
163	0.98
164	1.235
165	1.36
166	1.36
167	1.37
168	1.505
169	1.5675
170	1.59
171	1.744
172	1.75
173	1.94
174	2.1
175	2.13
176	2.15
177	2.2
178	2.3
179	2.33
180	2.35
181	2.485
182	2.95
183	3.616
184	3.8
185	3.98
186	4.89
187	4.97
188	5.03
189	5.05
190	5.45
191	5.93
192	6.49
193	6.83714
194	7.77333
195	7.81
196	7.88333
197	9.34
198	10.11
199	10.99
200	12.78
201	15.79
202	21.29
203	36.515
204	69.7

## Sheet: Figure 1
		NOVEOS		ImmnunoCAP
Sample ID	sIgE Allergen	Control kU/L	CCD Inhibitor kU/L	Control kU/L	CCD Inhibitor kU/L
136	Ara h 8	0.01	0.015	0.1	0.1
137	Bet v 1	1.485	1.49	0.55	0.57
138	Ara h 8	57.46	62.645	44.6	45.8
139	Bet v 1	12.63	13.13	13.9	14
139	Ara h 8	5.39	5.2	6.48	6.41
140	Bet v 1	100	99.82	100	89.5
141	Phl p 1	8.29	8.41	9.72	9.71
141	Bet v 1	47.74	41.99	57.9	58.4
142	Ara h 8	0.25	0.22	0.15	0.13
142	Bet v 1	0.7	0.63	0.51	0.51
143	Ara h 8	44.64	46.78	57.4	62
143	Bet v 1	65.23	65.32	91.5	87.6
144	Ara h 8	28.52	29.25	44.2	42
145	Phl p 1	30.04	28.21	42.8	40.8
146	Phl p 1	29.44	32.63	35.1	48.2
146	Bet v 1	0.06	0.06	0.3	0.24
147	Ara h 8	14.22	13.18	13.4	13.2
147	Bet v 1	81.39	79.74	68.5	65.1
148	Phl p 1	6.05	6.705	8.21	8.24
148	Ara h 8	0.12	0.13	0.1	0.1
149	Ara h 8	0.72	0.64	1.08	1.14
149	Bet v 1	4.35	3.6	5.65	5.84
150	Ara h 8	0.07	0.02	0.1	0.1
152	Phl p 1	46.44	52.3	25.6	30.1
152	Bet v 1	63.75	59.58	47.7	44.2
153	Bet v 1	79.71	87.92	100	100
153	Ara h 8	6.43	6.71	26.5	25.3
154	Ara h 8	0.41	0.38	0.52	0.28
155	Bet v 1	11.55	12.28	18.4	18.7
156	Ara h 8	0.01	0.01	0.1	0.1
156	Bet v 1	0.01	0.01	0.1	0.1
157	Ara h 8	100	100	59	42.5
158	Phl p 1	19.56	19.83	29.6	29.1
159	Ara h 8	0.08	0.05	0.47	0.15
160	Ara h 8	1.65	1.565	6.86	6.22
161	Ara h 8	0.17	0.14	0.47	0.16
162	Bet v 1	0.14	0.14	0.23	0.29
163	Ara h 8	0.11	0.1	0.37	0.22
164	Phl p 1	4.3	4.38	3.73	3.83
164	Bet v 1	0.36	0.42	0.45	0.44
164	Ara h 8	0.03	0.03	0.1	0.1
165	Ara h 8	0.04	0.04	0.49	0.17
166	Ara h 8	0.855	0.82	3	1.96
167	Ara h 8	0.18	0.22	2.32	2.29
168	Phl p 1	11.315	11.49	13	12.2
168	Bet v 1	0.7	0.75	1.38	1.39
169	Ara h 8	0.01	0.01	0.1	0.1
170	Bet v 1	0.02	0.02	0.34	0.1
171	Ara h 8	0.04	0.04	0.43	0.1
171	Bet v 1	0.08	0.07	0.46	0.1
172	Ara h 8	0.02	0.02	0.1	0.1
173	Phl p 1	0.975	0.94	1.49	1.22
174	Ara h 8	13.22	12.81	20.3	20.3
175	Bet v 1	0.15	0.16	0.1	0.1
177	Bet v 1	41.31	43.61	56	58.1
179	Ara h 8	0.02	0.02	0.19	0.16
179	Phl p 1	0.06	0.06	0.1	0.1
180	Ara h 8	0.03	0.03	0.16	0.1
180	Bet v 1	0.04	0.04	0.42	0.1
182	Ara h 8	0.12	0.13	0.59	0.65
183	Bet v 1	0.245	0.255	0.31	0.31
183	Ara h 8	0.03	0.02	0.1	0.1
184	Ara h 8	0.19	0.22	1.07	0.74
185	Phl p 1	83.46	98.04	100	100
185	Bet v 1	29.99	32.23	35.2	35
186	Phl p 1	54.65	60.51	63.6	62.1
187	Ara h 8	1.32	1.36	2.63	2.58
188	Ara h 8	1.33	1.13	2.35	2.34
189	Ara h 8	0.065	0.07	0.1	0.1
190	Phl p 1	49.92	46.53	43.1	41.5
191	Ara h 8	0.01	0.01	0.28	0.1
192	Ara h 8	0.07	0.18	0.19	0.1
192	Bet v 1	0.08	0.18	0.17	0.1
193	Phl p 1	17.06	18.43	24.2	24.8
193	Ara h 8	9.11	8.52	13.4	13.7
193	Bet v 1	32.24	28.99	40.7	39.7
194	Bet v 1	10.87	11.13	100	100
194	Phl p 1	40.14	39.53	65.2	42.5
195	Ara h 8	0.02	0.02	1.26	0.1
195	Bet v 1	0.03	0.03	2.17	0.11
196	Bet v 1	11.32	12.5	13.5	13.6
196	Ara h 8	1.87	2.06	3.38	2.79
198	Phl p 1	29.18	32.03	49.8	51.7
198	Bet v 1	0.15	0.14	0.34	0.19
199	Phl p 1	0.11	0.125	2.76	0.18
200	Phl p 1	0.06	0.06	0.77	0.1
200	Ara h 8	0.1	0.07	0.97	0.19
201	Ara h 8	0.025	0.02	0.1	0.1
202	Phl p 1	45.08	51.07	37.1	20
203	Ara h 8	100	100	0.65	0.55
203	Bet v 1	0.06	0.08	0.43	0.18
204	Bet v 1	0.04	0.04	0.1	0.1

## Sheet: Figure 2
Sample ID	NOVEOS PGN kU/L	ImmnunoCAP Streptavidin
165	1.36	0.49
159	0.85	0.3
163	0.98	0.26
161	0.89	0.27
203	36.52	0.22
171	1.74	0.25
180	2.35	0.12
195	7.81	0.65
200	12.78	0.64
199	10.99	0.26

## Sheet: Figure 3
		NOVEOS		ImmnunoCAP
Sample ID	sIgE Allergen	Control kU/L	CCD Inhibitor kU/L	Control kU/L	CCD Inhibitor kU/L
154	Ara h 8	0.41	0.38	0.52	0.28
159	Ara h 8	0.08	0.05	0.47	0.15
161	Ara h 8	0.17	0.14	0.47	0.16
163	Ara h 8	0.11	0.1	0.37	0.22
165	Ara h 8	0.04	0.04	0.49	0.17
171	Ara h 8	0.04	0.04	0.43	0.1
171	Bet v 1	0.08	0.07	0.46	0.1
180	Bet v 1	0.04	0.04	0.42	0.1
195	Ara h 8	0.02	0.02	1.26	0.1
195	Bet v 1	0.03	0.03	2.17	0.11
199	Phl p 1	0.11	0.125	2.76	0.18
200	Ara h 8	0.06	0.06	0.77	0.1
200	Phl p 1	0.1	0.07	0.97	0.19
203	Bet v 1	0.06	0.08	0.43	0.18

## Sheet: Figure 4
Sample ID	sIgE Allergen	PGN kU/L	NOVEOS kU/L Difference	ImmnunoCAP kU/L Difference
3	Phl p 1	0.01	-0.01	0
5	Phl p 1	0.01	-0.005	0.09
6	Phl p 1	0.01	-0.015	-0.02
14	Phl p 1	0.01	-0.1	0.05
18	Phl p 1	0.01	0.005	-0.03
20	Phl p 1	0.01	-0.035	0.03
40	Phl p 1	0.02	0.15	0.02
50	Phl p 1	0.03	0.035	0.01
93	Bet v 1	0.08	-0.03	0.02
98	Ara h 8	0.11	0.04	-0.03
100	Bet v 1	0.11	0.06	0.09
104	Ara h 8	0.12	0.04	0
106	Bet v 1	0.13	-0.02	0
107	Ara h 8	0.13	-0.04	0.02
111	Ara h 8	0.14	0	0.04
111	Phl p 1	0.14	0.01	0.06
113	Ara h 8	0.15	0.055	0.08
116	Phl p 1	0.17	-0.01	0
121	Ara h 8	0.22	0.01	0
122	Bet v 1	0.23	0.08	0.05
123	Ara h 8	0.23	0	0.03
125	Bet v 1	0.26	0.06	0.03
127	Bet v 1	0.28	0	0
129	Bet v 1	0.28	0	0
131	Ara h 8	0.31	-0.015	0
131	Bet v 1	0.31	0	0
132	Bet v 1	0.34	-0.05	0
132	Ara h 8	0.34	0.145	0.02
136	Ara h 8	0.375	-0.005	0
137	Bet v 1	0.378333	-0.005	-0.02
142	Ara h 8	0.514	0.03	0.02
142	Bet v 1	0.514	0.07	0
146	Bet v 1	0.55	0	0.06
148	Ara h 8	0.622	-0.01	0
149	Ara h 8	0.622	0.08	-0.06
150	Ara h 8	0.64	0.05	0
154	Ara h 8	0.67	0.03	0.24
156	Ara h 8	0.69	0	0
156	Bet v 1	0.69	0	0
159	Ara h 8	0.85	0.03	0.32
161	Ara h 8	0.89	0.03	0.31
162	Bet v 1	0.94	0	-0.06
163	Ara h 8	0.98	0.01	0.15
164	Bet v 1	1.235	-0.06	0.01
164	Ara h 8	1.235	0	0
165	Ara h 8	1.36	0	0.32
166	Ara h 8	1.36	0.035	1.04
167	Ara h 8	1.37	-0.04	0.03
168	Bet v 1	1.505	-0.05	-0.01
169	Ara h 8	1.5675	0	0
170	Bet v 1	1.59	0	0.24
171	Ara h 8	1.744	0	0.33
171	Bet v 1	1.744	0.01	0.36
172	Ara h 8	1.75	0	0
173	Phl p 1	1.94	0.035	0.27
175	Bet v 1	2.13	-0.01	0
179	Ara h 8	2.33	0	0.03
179	Phl p 1	2.33	0	0
180	Ara h 8	2.35	0	0.06
180	Bet v 1	2.35	0	0.32
182	Ara h 8	2.95	-0.01	-0.06
183	Bet v 1	3.616	-0.01	0
183	Ara h 8	3.616	0.01	0
184	Ara h 8	3.8	-0.03	0.33
187	Ara h 8	4.97	-0.04	0.05
188	Ara h 8	5.03	0.2	0.01
189	Ara h 8	5.05	-0.005	0
191	Ara h 8	5.93	0	0.18
192	Ara h 8	6.49	-0.11	0.09
192	Bet v 1	6.49	-0.1	0.07
195	Ara h 8	7.81	0	1.16
195	Bet v 1	7.81	0	2.06
198	Bet v 1	10.11	0.01	0.15
199	Phl p 1	10.99	-0.015	2.58
200	Phl p 1	12.78	0	0.67
200	Ara h 8	12.78	0.03	0.78
201	Ara h 8	15.79	0.005	0
203	Bet v 1	36.515	-0.02	0.25
204	Bet v 1	69.7	0	0
